# Supplementary material for: Antiviral Activity of Rhamnolipids Nano-Micelles Against Rhinoviruses—In Silico Docking, Molecular Dynamic Analysis and In-Vitro Studies
Source: Curr Issues Mol Biol. 2025 May 6;47(5):333. doi: 10.3390/cimb47050333 (PMC12110113; doi:10.3390/cimb47050333)
Supplement: Supplementary file 1 [file cimb-47-00333-s001.zip]

Archive with 1 entries (1 files):
- cimb-3513043-supplementary.pdf
